# Supplementary material for: Mathematical analysis of left ventricular elastance with respect to afterload change during ejection phase
Source: PLoS Comput Biol. 2024 Apr 18;20(4):e1011974. doi: 10.1371/journal.pcbi.1011974 (PMC11025827; doi:10.1371/journal.pcbi.1011974)
Supplement: S1 Model Source Code — (ZIP) [file pcbi.1011974.s001.zip]

Archive with 76 entries (53 files):
- circulation_Clangver/designs/
- circulation_Clangver/designs/isovelocity_contraction.png
- circulation_Clangver/designs/isovelocity_contraction.pu
- circulation_Clangver/designs/simplified_hemodynamic_model.png
- circulation_Clangver/designs/simplified_hemodynamic_model.pu
- circulation_Clangver/designs/tvem.png
- circulation_Clangver/designs/tvem.pu
- circulation_Clangver/documentation/
- circulation_Clangver/documentation/HowToRun.html
- circulation_Clangver/documentation/HowToRun.md
- circulation_Clangver/simulations/
- circulation_Clangver/simulations/bin/
- circulation_Clangver/simulations/bin/run_isovelocity_contraction.exe
- circulation_Clangver/simulations/bin/run_simplified_hemodynamic_model.exe
- circulation_Clangver/simulations/bin/run_tvem.exe
- circulation_Clangver/simulations/build/
- circulation_Clangver/simulations/build/isovelocity_conftraction/
- circulation_Clangver/simulations/build/isovelocity_conftraction/build.bat
- circulation_Clangver/simulations/build/isovelocity_conftraction/build.sh
- circulation_Clangver/simulations/build/simplified_hemodynamic_model/
- circulation_Clangver/simulations/build/simplified_hemodynamic_model/build.bat
- circulation_Clangver/simulations/build/simplified_hemodynamic_model/build.sh
- circulation_Clangver/simulations/build/tvem/
- circulation_Clangver/simulations/build/tvem/build.bat
- circulation_Clangver/simulations/build/tvem/build.sh
- circulation_Clangver/simulations/configuration/
- circulation_Clangver/simulations/configuration/isovelocity_contraction_variables.ini
- circulation_Clangver/simulations/configuration/simplified_hemodynamic_model_variables.ini
- circulation_Clangver/simulations/configuration/tvem_variables.ini
- circulation_Clangver/simulations/results/
- circulation_Clangver/simulations/results/isovelocity_contraction/
- circulation_Clangver/simulations/results/simplified_hemodynamic_model/
- circulation_Clangver/simulations/results/tvem/
- circulation_Clangver/simulations/src/
- circulation_Clangver/simulations/src/calculation/
- circulation_Clangver/simulations/src/calculation/euler_calculation.c
- circulation_Clangver/simulations/src/calculation/euler_calculation.h
- circulation_Clangver/simulations/src/configuration_reader/
- circulation_Clangver/simulations/src/configuration_reader/configuration_reader.c
- circulation_Clangver/simulations/src/configuration_reader/configuration_reader.h
- circulation_Clangver/simulations/src/csvmaker/
- circulation_Clangver/simulations/src/csvmaker/csvmaker.c
- circulation_Clangver/simulations/src/csvmaker/csvmaker.h
- circulation_Clangver/simulations/src/logging/
- circulation_Clangver/simulations/src/logging/logging.c
- circulation_Clangver/simulations/src/logging/logging.h
- circulation_Clangver/simulations/src/main/
- circulation_Clangver/simulations/src/main/run_isovelocity_contraction.c
- circulation_Clangver/simulations/src/main/run_simplified_hemodynamic_model.c
- circulation_Clangver/simulations/src/main/run_tvem.c
- circulation_Clangver/simulations/src/models/
- circulation_Clangver/simulations/src/models/circulation/
- circulation_Clangver/simulations/src/models/circulation/windkessel.c
- circulation_Clangver/simulations/src/models/circulation/windkessel.h
- circulation_Clangver/simulations/src/models/contraction/
- circulation_Clangver/simulations/src/models/contraction/length_derived_by_time.c
- circulation_Clangver/simulations/src/models/contraction/length_derived_by_time.h
- circulation_Clangver/simulations/src/models/contraction/NL08_in_circulation.c
- circulation_Clangver/simulations/src/models/contraction/NL08_in_circulation.h
- circulation_Clangver/simulations/src/models/contraction/NL08_isolated_cell.c
- circulation_Clangver/simulations/src/models/contraction/NL08_isolated_cell.h
- circulation_Clangver/simulations/src/models/left_ventricle/
- circulation_Clangver/simulations/src/models/left_ventricle/laplace.c
- circulation_Clangver/simulations/src/models/left_ventricle/laplace.h
- circulation_Clangver/simulations/src/models/left_ventricle/length_derived_by_radius.c
- circulation_Clangver/simulations/src/models/left_ventricle/length_derived_by_radius.h
- circulation_Clangver/simulations/src/models/left_ventricle/pressure_derived_by_elastance.c
- circulation_Clangver/simulations/src/models/left_ventricle/pressure_derived_by_elastance.h
- circulation_Clangver/simulations/src/models/left_ventricle/radius_derived_by_volume.c
- circulation_Clangver/simulations/src/models/left_ventricle/radius_derived_by_volume.h
- circulation_Clangver/simulations/src/models/left_ventricle/sanode_fixed_RRI.c
- circulation_Clangver/simulations/src/models/left_ventricle/sanode_fixed_RRI.h
- circulation_Clangver/simulations/src/models/left_ventricle/tvem.c
- circulation_Clangver/simulations/src/models/left_ventricle/tvem.h
- circulation_Clangver/simulations/src/models/left_ventricle/wall_thickness.c
- circulation_Clangver/simulations/src/models/left_ventricle/wall_thickness.h
