# Supplementary material for: Mathematical analysis of left ventricular elastance with respect to afterload change during ejection phase
Source: PLoS Comput Biol. 2024 Apr 18;20(4):e1011974. doi: 10.1371/journal.pcbi.1011974 (PMC11025827; doi:10.1371/journal.pcbi.1011974)
Supplement: S1 Model Source Code — (ZIP) [file pcbi.1011974.s001.zip › circulation_Clangver/designs/isovelocity_contraction.pu]

@startuml
== check and get variables ==
run_isovelocity_contraction -> run_isovelocity_contraction : get configuration ini file
run_isovelocity_contraction -> configuration_reader : open ini file and get variables
configuration_reader --> run_isovelocity_contraction : success or fail
alt fail
run_isovelocity_contraction -> run_isovelocity_contraction : error exit
end
== simulation ==
run_isovelocity_contraction -> csvmaker : create csv file
csvmaker --> run_isovelocity_contraction : success or fail
loop t < duration
run_isovelocity_contraction -> csvmaker : fprint variables into csv file.
run_isovelocity_contraction -> length_derived_by_time : t, dLdt
alt "t >= t_shortening"
length_derived_by_time -> length_derived_by_time : calculate L - dLdt * dt
end 
length_derived_by_time --> run_isovelocity_contraction : L
run_isovelocity_contraction -> NL08_isolated_cell : L, Xp, Xw, TSCap, TSp, TSCaw, TSw
NL08_isolated_cell -> NL08_isolated_cell : calculate contraction force
NL08_isolated_cell --> run_isovelocity_contraction : dTSCap, dTSp, dTSCaw, dTSw, Fb, Fp, next step's TSCap, TSp, TSCaw, TSw
end
@enduml
