# Supplementary material for: Mathematical analysis of left ventricular elastance with respect to afterload change during ejection phase
Source: PLoS Comput Biol. 2024 Apr 18;20(4):e1011974. doi: 10.1371/journal.pcbi.1011974 (PMC11025827; doi:10.1371/journal.pcbi.1011974)
Supplement: S1 Model Source Code — (ZIP) [file pcbi.1011974.s001.zip › circulation_Clangver/designs/simplified_hemodynamic_model.pu]

@startuml
== check and get variables ==
run_simplified_hemodynamic_model -> run_simplified_hemodynamic_model : get configuration ini file
run_simplified_hemodynamic_model -> configuration_reader : open ini file and get variables
configuration_reader --> run_simplified_hemodynamic_model : success or fail
alt fail
run_simplified_hemodynamic_model -> run_simplified_hemodynamic_model : error exit
end
== simulation ==
run_simplified_hemodynamic_model -> csvmaker : create csv file
csvmaker --> run_simplified_hemodynamic_model : success or fail
loop t < duration
run_simplified_hemodynamic_model -> csvmaker : fprint variables into csv file.
run_simplified_hemodynamic_model -> windkessel : Plv
windkessel -> windkessel : derive Vlv from Plv
windkessel --> run_simplified_hemodynamic_model : Vlv
run_simplified_hemodynamic_model -> radius_derived_by_volume : Vlv
radius_derived_by_volume -> radius_derived_by_volume : derive Rlv by Rlv-Vlv equation
radius_derived_by_volume --> run_simplified_hemodynamic_model : Rlv
run_simplified_hemodynamic_model -> length_derived_by_radius : Rlv
length_derived_by_radius -> length_derived_by_radius : derive L by L-Rlv equation
length_derived_by_radius --> run_simplified_hemodynamic_model : L
run_simplified_hemodynamic_model -> NL08_in_circulation : L
NL08_in_circulation -> NL08_in_circulation : calculate Fb, Fp, Fext
NL08_in_circulation --> run_simplified_hemodynamic_model : Fext
run_simplified_hemodynamic_model -> wall_thickness : 
wall_thickness -> wall_thickness : calculate wall thickness (hlv)
wall_thickness --> run_simplified_hemodynamic_model : hlv
run_simplified_hemodynamic_model -> laplace : Rlv, Fext, hlv
laplace -> laplace : calculate next step's Plv
laplace --> run_simplified_hemodynamic_model : next step's Plv
end
@enduml
