# Supplementary material for: Mathematical analysis of left ventricular elastance with respect to afterload change during ejection phase
Source: PLoS Comput Biol. 2024 Apr 18;20(4):e1011974. doi: 10.1371/journal.pcbi.1011974 (PMC11025827; doi:10.1371/journal.pcbi.1011974)
Supplement: S1 Model Source Code — (ZIP) [file pcbi.1011974.s001.zip › circulation_Clangver/designs/tvem.pu]

@startuml
== check and get variables ==
run_tvem -> run_tvem : get configuration ini file
run_tvem -> configuration_reader : open ini file and get variables
configuration_reader --> run_tvem : success or fail
alt fail
run_tvem -> run_tvem : error exit
end
== simulation ==
run_tvem -> csvmaker : create csv file
csvmaker --> run_tvem : success or fail
loop t < duration
run_tvem -> csvmaker : fprint variables into csv file.
run_tvem -> pressure_derived_by_elastance : Vlv, elastance
pressure_derived_by_elastance -> pressure_derived_by_elastance : calculate Plv
pressure_derived_by_elastance --> run_tvem : Plv
run_tvem -> windkessel : Plv
windkessel -> windkessel : each variables in circulation
windkessel --> run_tvem : dVlvdt and next step's Vlv
run_tvem -> sanode_fixed_RRI : t
sanode_fixed_RRI -> sanode_fixed_RRI : derive phase from t
sanode_fixed_RRI --> run_tvem : phase
run_tvem -> tvem : phase 
tvem -> tvem : calculate elastance
tvem --> run_tvem : elastance
end
@enduml
