# Supplementary material for: Mathematical analysis of left ventricular elastance with respect to afterload change during ejection phase
Source: PLoS Comput Biol. 2024 Apr 18;20(4):e1011974. doi: 10.1371/journal.pcbi.1011974 (PMC11025827; doi:10.1371/journal.pcbi.1011974)
Supplement: S1 Model Source Code — (ZIP) [file pcbi.1011974.s001.zip › circulation_Clangver/documentation/HowToRun.md]

# How to run simulation models

This document explains how to use this package.

## Folders and Contents
```
📂 circulation_Clangver/
  - 📂 designs/ : sequence diagrams for simulation programs
  - 📂 documentation/
    - "HowToRun.md" : this document
  - 📂 simulations/
    - 📂 bin/
      - "run_isovelocity_contraction.exe" : binary file for isovelcoity contraction experiment.
      - "run_simplified_hemodynamic_model.exe" : binary file for simplified hemodynamic model simulation
      - "run_tvem.exe" : binary file for time varying elastance model
    - 📂 build/
      - 📂 isovelocity_contraction/
        - "build.bat" :  compile script for windows
        - "build.sh" : compile script for linux
      - 📂 simplified_hemodynamic_model/
        - "build.bat" :  compile script for windows
        - "build.sh" : compile script for linux
      - 📂 tvem/
        - "build.bat" :  compile script for windows
        - "build.sh" : compile script for linux
    - 📂 configuration/
      - "isovelcoity_contraction_variables.ini" : configuration file for isovelcity contrction experiment
      - "simplified_hemodynamic_model_variables.ini" : configuration file for simplified hemodynamic model
      - "tvem_variables.ini" : configuration file for time varying elastance model
    - 📂 results/
      - 📂 isovelocity_contraction/ : the directory to place simulation result
      - 📂 simplified_hemodynamic_model/ : the directory to place simulation result
      - 📂 tvem/ : the direcotry to place simulation result
    - 📂 src/ : all source codes are here
      - 📂 calculation/ 
      - 📂 configuration_reader/
      - 📂 csvmaker/
      - 📂 logging/ 
      - 📂 main/ : has each main .c files
      - 📂 models/
        - 📂 circulation/ 
        - 📂 contraction/ 
        - 📂 left_ventricle/ 

```

## Environment Prerequisites
- OS
  - Windows10
  - Linux
  
- Compiler
  - GCC compiler

## Compile
- for windows
  1. move the directory named "circulation_Clangver/simulations/build/_{model name you want to complile}_/" in file explore
  2. double-click the file named __"build.bat"__
  3. automatically opened command prompt, start compiling
  4. after compiling, run\__{model name you built}_.exe is generated in the directory named "circulation_Calngver/simulations/bin/"
   
- for linux
  1. move the directory "circulation_Clangver/simulations/build/{model name you want to complile}/"
  2. execute the following command
    ```
    ./bash build.sh
    ```
  3. after compiling, run\__{model name you built}_.exe is generated in the directory named "circulation_Calngver/simulations/bin/"

## Program Usages
### Simplified Hemodynamic model
#### Configuring Simulation Conditions
Edit the variables in "circulation_Clangver/simulations/configuration/simplified_hemodynamic_model_variables.ini" and save it.
The main simulation conditions are explained as followings.

|variable name|type|explanation|
|---|---|---|
|fixPV_tEJ|int(0 or 1)|flag to fix the aorta pressure and volume at onset time of ejection|
|Pa_fixed|double|parameter to fix the aorta pressure at onset time of ejection|
|Rout|double|parameter to change afterload|
|Vlv_inst_decrease|int(0 or 1)|flag to instantaneously decrease left ventricular volume|
|Vlv_inst_decrease_time|double|parameter to change Vlv_inst_decrease time.|
|Vlv_inst_decrease_ratio|double|parameter to change Vlv_inst_decrease ratio(%).|
|radius_volume_linear_relation |int(0 or 1)|flag to use linear L-Rlv relation|
|const_wall_thickness|int(0 or 1)|flag to use constant wall_thickness|
|save_interval|double|parameter to save. set time interval which you'd like to save.|
|save_start_time|double|parameter to determine saving start time. set start time which you'd like to save.|

#### Execution
1. Move to the directory (circulation_Clangver/simulations/bin/).
2. double-click the .exe file "run_simplified_hemodynamic_model.exe" (in case of linuxOS, execute command "./run_simplified_hemodynamic_model.exe")
3. the simulation result is generated the directory(circulation_Clangver/simulations/results/simplified_hemodynamic_model/) and it is named "{_YYYYDDDDHHMMss_}.csv".

### TVEM(Time Varying Elastance Model)
#### Configuring simulation conditions
Edit the variables in "circulation_Clangver/simulations/configuration/tvem_variables.ini" and save it.
The main simulation conditions are explained as followings.

|variable name|type|explanation|
|---|---|---|
|fixPV_tEJ|int(0 or 1)|flag to fix the aorta pressure and volume at onset time of ejection|
|Pa_fixed|double|parameter to fix the aorta pressure at onset time of ejection|
|Rout|double|parameter to change afterload|
|save_interval|double|parameter to save. set time interval which you'd like to save.|
|save_start_time|double|parameter to determine saving start time. set start time which you'd like to save.|
#### Execution
1. Move to the directory (circulation_Clangver/simulations/bin/).
2. double-click the .exe file "run_tvem.exe" (in case of linuxOS, execute command "./run_tvem.exe")
3. the simulation result is generated the directory(circulation_Clangver/simulations/results/tvem) and it is named "{_YYYYDDDDHHMMss_}.csv".

### Isovelocity Contraction
#### Configuring simulation conditions
Edit the variables in "circulation_Clangver/simulations/configuration/isovelocity_contraction_variables.ini" and save it.
The main simulation conditions are explained as followings.

|variable name|type|explanation|
|---|---|---|
|L|double|parameter to determine initial sarcomere length|
|dLdt|double|parameter to determine sarcomere shortening velcoity|
|t_shortening|double|parameter to determine shortening start time |
|save_interval|double|parameter to save. set time interval which you'd like to save.|
|save_start_time|double|parameter to determine saving start time. set start time which you'd like to save.|

#### Execution
1. Move to the directory (circulation_Clangver/simulations/bin/).
2. double-click the .exe file "run_isovelocity_contraction.exe" (in case of linuxOS, execute command "./run_isovelocity_contraction.exe")
3. the simulation result is generated the directory(circulation_Clangver/simulations/results/isovelocity_contraction) and it is named "{_YYYYDDDDHHMMss_}.csv".
