# Supplementary material for: Mathematical analysis of left ventricular elastance with respect to afterload change during ejection phase
Source: PLoS Comput Biol. 2024 Apr 18;20(4):e1011974. doi: 10.1371/journal.pcbi.1011974 (PMC11025827; doi:10.1371/journal.pcbi.1011974)
Supplement: S1 Model Source Code — (ZIP) [file pcbi.1011974.s001.zip › circulation_Clangver/simulations/build/simplified_hemodynamic_model/build.sh]

#!/bin/bash

SOURCE_DIR="../../src"
MODELS_DIR="$SOURCE_DIR/models"
SOURCE_FILES="$SOURCE_DIR/main/run_simplified_hemodynamic_model.c $SOURCE_DIR/logging/logging.c $SOURCE_DIR/calculation/euler_calculation.c $SOURCE_DIR/csvmaker/csvmaker.c $SOURCE_DIR/configuration_reader/configuration_reader.c $MODELS_DIR/circulation/windkessel.c $MODELS_DIR/contraction/NL08_in_circulation.c $MODELS_DIR/left_ventricle/laplace.c $MODELS_DIR/left_ventricle/length_derived_by_radius.c $MODELS_DIR/left_ventricle/radius_derived_by_volume.c $MODELS_DIR/left_ventricle/wall_thickness.c"

OUTPUT_DIR="../../bin"

OUTPUT_FILE="run_simplified_hemodynamic_model.exe"

OUTPUT_PATH="$OUTPUT_DIR/$OUTPUT_FILE"

mkdir -p "$OUTPUT_DIR"

gcc -o "$OUTPUT_PATH" $SOURCE_FILES -lm
