# Supplementary material for: Mathematical analysis of left ventricular elastance with respect to afterload change during ejection phase
Source: PLoS Comput Biol. 2024 Apr 18;20(4):e1011974. doi: 10.1371/journal.pcbi.1011974 (PMC11025827; doi:10.1371/journal.pcbi.1011974)
Supplement: S1 Model Source Code — (ZIP) [file pcbi.1011974.s001.zip › circulation_Clangver/simulations/build/tvem/build.bat]

rem @echo off

set SOURCE_DIR=..\..\src
set MODELS_DIR=%SOURCE_DIR%\models
set SOURCE_FILES=%SOURCE_DIR%\main\run_tvem.c %SOURCE_DIR%\logging\logging.c %SOURCE_DIR%\calculation\euler_calculation.c %SOURCE_DIR%\csvmaker\csvmaker.c %SOURCE_DIR%\configuration_reader\configuration_reader.c %MODELS_DIR%\left_ventricle\pressure_derived_by_elastance.c %MODELS_DIR%\circulation\windkessel.c %MODELS_DIR%\left_ventricle\sanode_fixed_RRI.c %MODELS_DIR%\left_ventricle\tvem.c

set OUTPUT_DIR=..\..\bin

set OUTPUT_FILE=run_tvem.exe

set OUTPUT_PATH=%OUTPUT_DIR%\%OUTPUT_FILE%

mkdir %OUTPUT_DIR%

gcc -o %OUTPUT_PATH% %SOURCE_FILES% -lm

pause
