# Supplementary material for: Mathematical analysis of left ventricular elastance with respect to afterload change during ejection phase
Source: PLoS Comput Biol. 2024 Apr 18;20(4):e1011974. doi: 10.1371/journal.pcbi.1011974 (PMC11025827; doi:10.1371/journal.pcbi.1011974)
Supplement: S1 Model Source Code — (ZIP) [file pcbi.1011974.s001.zip › circulation_Clangver/simulations/configuration/isovelocity_contraction_variables.ini]

[time section]
duration=2000.0 # [ms]
dt=0.01 # [ms]
[simulation conditions]
L=1.10 # [um]
dLdt=0.2E-3 # [um/ms]
t_shortening=1100 # [ms]
[simulation initial variables]
Xp=1.059489998997293 # [um]
Xw=1.059489998997293 # [um]
L0=1.05080496638244 # [um]
D=28.2924944381560
KPL=9.45100080799956
KPE=0.334022049617011
La=1.15 # [um]
Lc=1.2 # [um]
Ap=2.7E6 # [mN/mm^2/um/mM]
Aw=0.54E6 # [mN/mm^2/um/mM]
B=0.5 # [/ms]
hp=0.0 # [um]
hw=0.0 # [um]
hpr=0.006 # [um]
hwr=0.0001 # [um]
Le=10.0 # [mN/mm^2/um]
Ke=105000.0 # [mN/mm^2/um^5]
Ca=3.0E-4 # [mM]
TSCa=0.0 # [mM]
TSCap=0.0 # [mM]
TSCaw=0.0 # [mM]
TSCaeff=0.0 # [mM]
TS=0.0 # [mM]
TSp=0.0 # [mM]
TSw=0.0 # [mM]
TSt=0.023 # [mM]
g=0.0 # [/ms]
gd=0.0 # [/ms]
gamma=28000 # [/um^2]
Yb=0.1816E9 # [/mM^3/ms]
Yc=1.0 # [/ms/um^2]
Yd=0.0333 # [/ms]
Yp=0.1397 # [/ms]
Yq=0.2328 # [/ms]
Yr=0.1397 # [/ms]
Yv=1.5 # [/ms]
Yvd=1.5 # [/ms]
Za=0.0023 # [/ms]
Zb=0.1397 # [/ms]
Zp=0.2095 # [/ms]
Zq=0.3724 # [/ms]
Zr=7.2626E9 # [/mM^3/ms]
f=0.0023 # [/ms]
R=15.0 # [/um^2]
Itropn=0.0
Qpump=0.0
Qrel=0.0
Qsr=0.0
Kp=0.00015 # [mM/ms]
Km=0.2E-3 # [mM]
t1=8.0 # [ms]
Qm=0.0032 # [mM/ms]
Car=0.1E-3 # [mM]
Fb=0.0
Fp=0.0
Fext=0.0
[csvmaker]
save_interval=1000.0 # [ms]
save_start_time=1000.0 # [ms]
output_dir=../results/isovelocity_contraction/ #[directory]
