# Supplementary material for: Mathematical analysis of left ventricular elastance with respect to afterload change during ejection phase
Source: PLoS Comput Biol. 2024 Apr 18;20(4):e1011974. doi: 10.1371/journal.pcbi.1011974 (PMC11025827; doi:10.1371/journal.pcbi.1011974)
Supplement: S1 Model Source Code — (ZIP) [file pcbi.1011974.s001.zip › circulation_Clangver/simulations/configuration/simplified_hemodynamic_model_variables.ini]

[time section]
duration=100000.0 # [ms]
dt=0.01 # [ms]
cycle=1000.0 # [ms]
[simulation conditions]
fixPV_tEJ = 1 # 0: Pa and Va at ejection point are not fixed, 1: Pa and Va at ejection point are fixed
Pa_fixed = 70.0
Rout = 1050.0 # [mmHg*s/ml]
Vlv_inst_decrease=0 # 0: normal cirulation simulation, 1: instantaneous volume change occurs at a given time ( Vlv_inst_decrease_time )for Einst simulation
Vlv_inst_decrease_time=99299.940 # when Vlv_inst_decrease = 1
Vlv_inst_decrease_ratio=0.25 # [%] Vlv decrease ratio at Vlv_inst_decrease_time
radius_volume_linear_relation= 1# 0: use nonlinear relation's variables, 1 : use linear relation's variables
const_wall_thickness=1 # 0: use hlv - Fb equation, 1: use const hlv
[simulation initial variables]
# circulation variables
Plv = 10.0 # [mmHg]
Vlv = 128.333333 # [ml]
Rlo = 2.0 # [mmHg*s/ml]
Rpv = 27.0 # [mmHg*s/ml]
CA = 1.5 # [mmHg*s/ml]
Va = 116.9 # [mmHg*s/ml]
Pa = 77.933333 # [mmHg*s/ml]
PE1 = 10.0 # [mmHg*s/ml]
PE2 = 15.0 # [mmHg*s/ml]
# Rlv-Vlv relation variables
KR = 0.012 # [/cm]
KV = 1.03 # [cm]
# L-Rlv relation variables
KL = 0.163 # [/um]
Lb = 0.682 # [um]
# contraction variables
L=1.10 # [um]
Xp=1.094 # [um]
Xw=1.0999 # [um]
#L0=1.05080496638244 # [um]
#D=28.2924944381560
#KPL=9.45100080799956
#KPE=0.334022049617011
L0=1.04279489922399 # [um]
D=28.0767075952214
KPL=7.56089764276459
KPE=0.269225256868573
La=1.15 # [um]
Lc=1.2 # [um]
Ap=2.7E6 # [mN/mm^2/um/mM]
Aw=0.54E6 # [mN/mm^2/um/mM]
B=0.5 # [/ms]
hp=0.006 # [um]
hw=0.0001 # [um]
hpr=0.006 # [um]
hwr=0.0001 # [um]
Le=10.0 # [mN/mm^2/um]
Ke=105000.0 # [mN/mm^2/um^5]
Ca=4.0E-5 # [mM]
TSCa=0.0 # [mM]
TSCap=0.0 # [mM]
TSCaw=0.0 # [mM]
TSCaeff=0.0 # [mM]
TS=0.0 # [mM]
TSp=0.0 # [mM]
TSw=0.0 # [mM]
TSt=0.023 # [mM]
g=0.0 # [/ms]
gd=0.0 # [/ms]
gamma=28000.0 # [/um^2]
Yb=0.1816E9 # [/mM^3/ms]
Yc=1.0 # [/ms/um^2]
Yd=0.0333 # [/ms]
Yp=0.1397 # [/ms]
Yq=0.2328 # [/ms]
Yr=0.1397 # [/ms]
Yv=1.5 # [/ms]
Yvd=1.5 # [/ms]
Za=0.0023 # [/ms]
Zb=0.1397 # [/ms]
Zp=0.2095 # [/ms]
Zq=0.3724 # [/ms]
Zr=7.2626E9 # [/mM^3/ms]
f=0.0023 # [/ms]
R=15.0 # [/um^2]
Itropn=0.0
Qpump=0.0
Qrel=0.0
Qsr=0.0
Kp=0.00015 # [mM/ms]
Km=0.2E-3 # [mM]
t1=8.0 # [ms]
Qm=0.0032 # [mM/ms]
Car=0.1E-3 # [mM]
Fb=0.0 #
Fp=0.0 #
Ks=7.24423552808527 #
Fext=0.0 #
# wall thickness relation variables
hlv=13.5 # [mm]
hlvED=10.0 # [mm]
hlvES=17.0 # [mm]
FbED=0.0530091543399086
FbES=1.1984102306928884
Kfb=22.6076089237034
[csvmaker]
save_interval = 1000.0 # [ms]
save_start_time = 99000.0 # [ms]
output_dir = ../results/simplified_hemodynamic_model/ #[directory]
