# Supplementary material for: Mathematical analysis of left ventricular elastance with respect to afterload change during ejection phase
Source: PLoS Comput Biol. 2024 Apr 18;20(4):e1011974. doi: 10.1371/journal.pcbi.1011974 (PMC11025827; doi:10.1371/journal.pcbi.1011974)
Supplement: S1 Model Source Code — (ZIP) [file pcbi.1011974.s001.zip › circulation_Clangver/simulations/configuration/tvem_variables.ini]

[time section]
duration=100000.0 # [ms]
dt=0.01 # [ms]
[simulation conditions]
fixPV_tEJ = 1 # 0: Pa and Va at ejection point are not fixed, 1: Pa and Va at ejection point are fixed
Pa_fixed = 70.0
Rout = 1050.0 # [mmHg*s/ml]
Vlv_inst_decrease=0 # 0: normal cirulation simulation, 1: instantaneous volume change occurs at a given time ( Vlv_inst_decrease_time )for Einst simulation
Vlv_inst_decrease_time=99069.0 # when Vlv_inst_decrease = 1
Vlv_inst_decrease_ratio=0.25 # [%] Vlv decrease ratio at Vlv_inst_decrease_time
[simulation initial variables]
Plv = 10.0 # [mmHg]
Vlv = 128.333333 # [ml]
Rlo = 2.0 # [mmHg*s/ml]
Rpv = 1.0 # [mmHg*s/ml]
CA = 1.5 # [mmHg*s/ml]
Va = 116.9 # [mmHg*s/ml]
Pa = 77.933333 # [mmHg*s/ml]
PE1 = 10.0 # [mmHg*s/ml]
PE2 = 15.0 # [mmHg*s/ml]
cycle = 1000.0 
prevOnset = 0.0
phase = 0.0
elastance = 0.32
cl_sys = 0.4773785
cl_dias = 12.6419
cl = 3.125
[csvmaker]
save_interval = 1000.0 # [ms]
save_start_time = 99000.0 # [ms]
output_dir = ../results/tvem/ #[directory]
