# Supplementary material for: Mathematical analysis of left ventricular elastance with respect to afterload change during ejection phase
Source: PLoS Comput Biol. 2024 Apr 18;20(4):e1011974. doi: 10.1371/journal.pcbi.1011974 (PMC11025827; doi:10.1371/journal.pcbi.1011974)
Supplement: S1 Model Source Code — (ZIP) [file pcbi.1011974.s001.zip › circulation_Clangver/simulations/src/configuration_reader/configuration_reader.h]

#ifndef CONFIGURATION_READER_H
#define CONFIGURATION_READER_H

int open_ini(FILE **file, const char *conf_path);

int set_double_var(const char *expected_key, double *val);

int set_char_var(const char *expected_key, char *val);

int set_int_var(const char *expected_key, int *val);

void close_ini(FILE **file);

#endif
