# Supplementary material for: Mathematical analysis of left ventricular elastance with respect to afterload change during ejection phase
Source: PLoS Comput Biol. 2024 Apr 18;20(4):e1011974. doi: 10.1371/journal.pcbi.1011974 (PMC11025827; doi:10.1371/journal.pcbi.1011974)
Supplement: S1 Model Source Code — (ZIP) [file pcbi.1011974.s001.zip › circulation_Clangver/simulations/src/csvmaker/csvmaker.h]

#ifndef CSVMAKER_H
#define CSVMAKER_H
#include<stdio.h>

int create_csv(FILE **csv_file, const char *output_dir);

void close_csv(FILE **csv_file);

void print_char_csv(int num, FILE **csv_file, ...);

void print_var_csv(int num, FILE **csv_file, ...);

#endif
