# Supplementary material for: Mathematical analysis of left ventricular elastance with respect to afterload change during ejection phase
Source: PLoS Comput Biol. 2024 Apr 18;20(4):e1011974. doi: 10.1371/journal.pcbi.1011974 (PMC11025827; doi:10.1371/journal.pcbi.1011974)
Supplement: S1 Model Source Code — (ZIP) [file pcbi.1011974.s001.zip › circulation_Clangver/simulations/src/logging/logging.c]

#include<stdio.h>
#include<string.h>
#include "logging.h"

void log_message(const char *log_level, const char *message){
    printf("[%s] %s \n", log_level, message);
}
