# Supplementary material for: Mathematical analysis of left ventricular elastance with respect to afterload change during ejection phase
Source: PLoS Comput Biol. 2024 Apr 18;20(4):e1011974. doi: 10.1371/journal.pcbi.1011974 (PMC11025827; doi:10.1371/journal.pcbi.1011974)
Supplement: S1 Model Source Code — (ZIP) [file pcbi.1011974.s001.zip › circulation_Clangver/simulations/src/main/run_isovelocity_contraction.c]

#include<stdio.h>
#include<string.h>
#include<stdlib.h>
#include "../logging/logging.h"
#include "../calculation/euler_calculation.h"
#include "../csvmaker/csvmaker.h"
#include "../configuration_reader/configuration_reader.h"
#include "../models/contraction/NL08_isolated_cell.h"
#include "../models/contraction/length_derived_by_time.h"
#include<time.h>

// configuration file path (mandatory)
const char *conf_path = "../configuration/isovelocity_contraction_variables.ini";

// ini variables
double duration;
double dt;
double L;
double dLdt;
double t_shortening;
double Xp;
double Xw;
double L0;
double D;
double KPL;
double KPE;
double La;
double Lc;
double Ap;
double Aw;
double B;
double hp;
double hw;
double hpr;
double hwr;
double Le;
double Ke;
double Ca;
double TSCa;
double TSCap;
double TSCaw;
double TSCaeff;
double TS;
double TSp;
double TSw;
double TSt;
double g;
double gd;
double gamma_factor;
double Yb;
double Yc;
double Yd;
double Yp;
double Yq;
double Yr;
double Yv;
double Yvd;
double Za;
double Zb;
double Zp;
double Zq;
double Zr;
double f;
double R;
double Kp;
double Km;
double t1;
double Qm;
double Car;
double Fb;
double Fp;
double Fext;
double save_interval;
double save_start_time;
char output_dir[128];

// NL08_isolated_Cell.c : internal use
double dTSCadt = 0.0;
double dTSCawdt = 0.0;
double dTSCapdt = 0.0;
double dTSpdt = 0.0;
double dTSwdt = 0.0;
double Qpump = 0.0;
double Qrel = 0.0;
double Qsr = 0.0;
double dCadt = 0.0;
double dXpdt = 0.0;
double dXwdt = 0.0;

// return pattern
int success_exit = 0;
int error_exit = 1;

// logging global variables
const char *ERROR = "ERROR";
const char *WARN = "WARN";
const char *INFO = "INFO";

// key and value in ini file
char key[128];
char value_str[128];

int main(void){

    ///// configuration check
    log_message(INFO, "start configuration check");
    FILE *file = NULL;
    if ( open_ini(&file, conf_path) == 0) return error_exit;

    char line[256] = "";
    char section[256] = "";
    while (fgets(line, sizeof(line), file)) {
        // cut comment-out
        if (line[0] == ';' || line[0] == '#') {
            continue;
        }
        // cut section name
        if (line[0] == '[' && line[strlen(line) - 2] == ']') {
            line[strlen(line) - 2] = '\0';
            strcpy(section, line + 1);
            continue;
        }

        // set variables which obtained from ini file to global variable
        if (sscanf(line, "%127[^= ] = %127s", key, value_str) == 2) {
            if (set_double_var("duration", &duration) == -1) return error_exit;
            if (set_double_var("dt", &dt) == -1) return error_exit;
            if (set_double_var("L", &L) == -1) return error_exit;
            if (set_double_var("dLdt", &dLdt) == -1) return error_exit;
            if (set_double_var("t_shortening", &t_shortening) == -1) return error_exit;
            if (set_double_var("Xp", &Xp) == -1) return error_exit;
            if (set_double_var("Xw", &Xw) == -1) return error_exit;
            if (set_double_var("L0", &L0) == -1) return error_exit;
            if (set_double_var("D", &D) == -1) return error_exit;
            if (set_double_var("KPL", &KPL) == -1) return error_exit;
            if (set_double_var("KPE", &KPE) == -1) return error_exit;
            if (set_double_var("La", &La) == -1) return error_exit;
            if (set_double_var("Lc", &Lc) == -1) return error_exit;
            if (set_double_var("Ap", &Ap) == -1) return error_exit;
            if (set_double_var("Aw", &Aw) == -1) return error_exit;
            if (set_double_var("B", &B) == -1) return error_exit;
            if (set_double_var("hp", &hp) == -1) return error_exit;
            if (set_double_var("hw", &hw) == -1) return error_exit;
            if (set_double_var("hpr", &hpr) == -1) return error_exit;
            if (set_double_var("hwr", &hwr) == -1) return error_exit;
            if (set_double_var("Le", &Le) == -1) return error_exit;
            if (set_double_var("Ke", &Ke) == -1) return error_exit;
            if (set_double_var("Ca", &Ca) == -1) return error_exit;
            if (set_double_var("TSCa", &TSCa) == -1) return error_exit;
            if (set_double_var("TSCap", &TSCap) == -1) return error_exit;
            if (set_double_var("TSCaw", &TSCaw) == -1) return error_exit;
            if (set_double_var("TSCaeff", &TSCaeff) == -1) return error_exit;
            if (set_double_var("TS", &TS) == -1) return error_exit;
            if (set_double_var("TSp", &TSp) == -1) return error_exit;
            if (set_double_var("TSw", &TSw) == -1) return error_exit;
            if (set_double_var("TSt", &TSt) == -1) return error_exit;
            if (set_double_var("g", &g) == -1) return error_exit;
            if (set_double_var("gd", &gd) == -1) return error_exit;
            if (set_double_var("gamma", &gamma_factor) == -1) return error_exit;
            if (set_double_var("Yb", &Yb) == -1) return error_exit;
            if (set_double_var("Yc", &Yc) == -1) return error_exit;
            if (set_double_var("Yd", &Yd) == -1) return error_exit;
            if (set_double_var("Yp", &Yp) == -1) return error_exit;
            if (set_double_var("Yq", &Yq) == -1) return error_exit;
            if (set_double_var("Yr", &Yr) == -1) return error_exit;
            if (set_double_var("Yv", &Yv) == -1) return error_exit;
            if (set_double_var("Yvd", &Yvd) == -1) return error_exit;
            if (set_double_var("Za", &Za) == -1) return error_exit;
            if (set_double_var("Zb", &Zb) == -1) return error_exit;
            if (set_double_var("Zp", &Zp) == -1) return error_exit;
            if (set_double_var("Zq", &Zq) == -1) return error_exit;
            if (set_double_var("Zr", &Zr) == -1) return error_exit;
            if (set_double_var("f", &f) == -1) return error_exit;
            if (set_double_var("R", &R) == -1) return error_exit;
            if (set_double_var("Kp", &Kp) == -1) return error_exit;
            if (set_double_var("Km", &Km) == -1) return error_exit;
            if (set_double_var("t1", &t1) == -1) return error_exit;
            if (set_double_var("Qm", &Qm) == -1) return error_exit;
            if (set_double_var("Car", &Car) == -1) return error_exit;
            if (set_double_var("Fb", &Fb) == -1) return error_exit;
            if (set_double_var("Fp", &Fp) == -1) return error_exit;
            if (set_double_var("Fext", &Fext) == -1) return error_exit;
            if (set_double_var("save_interval", &save_interval) == -1) return error_exit;
            if (set_double_var("save_start_time", &save_start_time) == -1) return error_exit;
            if (set_char_var("output_dir", output_dir) == -1 ) return error_exit;
        }
    }
    close_ini(&file);

    log_message(INFO, "end configuration check");

    ///// simulation
    log_message(INFO, "start simulation...");

    FILE *csv_file = NULL;
    if( create_csv(&csv_file, output_dir) == 0 ) return error_exit;

    log_message(INFO, "writing simulation results in csv file");

    // write out variables name in the top of sheet
    print_char_csv(20,&csv_file, "t", "L", "Xp", "Xw", "Fb", "Fp", "Fext", "hp", "hw", "TSCap" , "TSp", "TSCaw", "TSw", "TSCa", "TS", "dTSCapdt", "dTSCawdt", "dTSpdt", "dTSwdt", "dTSCadt");

    double t = 0.0; // [ms]

    double save_end_time = save_start_time + save_interval;
    for( ; t < duration + dt ; t = t + dt){
        // write variables in csv file
        if(t > (save_start_time - dt) && t < (save_end_time + dt)){
            print_var_csv(20,&csv_file, t, L, Xp, Xw, Fb, Fp, Fext, hp, hw, TSCap, TSp, TSCaw, TSw, TSCa, TS, dTSCapdt, dTSCawdt, dTSpdt, dTSwdt, dTSCadt);
        }

        // t -> L
        derive_length(t);

        // L -> Fb, Fp, Fext
        calculate_force(t);

    }

    close_csv(&csv_file);

    log_message(INFO, "end simulation, successfully");

    return success_exit;
}
