# Supplementary material for: Mathematical analysis of left ventricular elastance with respect to afterload change during ejection phase
Source: PLoS Comput Biol. 2024 Apr 18;20(4):e1011974. doi: 10.1371/journal.pcbi.1011974 (PMC11025827; doi:10.1371/journal.pcbi.1011974)
Supplement: S1 Model Source Code — (ZIP) [file pcbi.1011974.s001.zip › circulation_Clangver/simulations/src/main/run_tvem.c]

#include<stdio.h>
#include<string.h>
#include<stdlib.h>
#include "../logging/logging.h"
#include "../calculation/euler_calculation.h"
#include "../csvmaker/csvmaker.h"
#include "../configuration_reader/configuration_reader.h"
#include "../models/left_ventricle/pressure_derived_by_elastance.h"
#include "../models/circulation/windkessel.h"
#include "../models/left_ventricle/sanode_fixed_RRI.h"
#include "../models/left_ventricle/tvem.h"
#include<time.h>

// configuration file path (mandatory)
const char *conf_path = "../configuration/tvem_variables.ini";

// ini variables
double duration;
double dt;
int fixPV_tEJ;
double Pa_fixed;
double Rout;
int Vlv_inst_decrease;
double Vlv_inst_decrease_time;
double Vlv_inst_decrease_ratio;
double Plv;
double Vlv;
double Rlo;
double Rpv;
double CA;
double Va;
double Pa;
double PE1;
double PE2;
double cycle;
double prevOnset;
double phase;
double elastance;
double cl_sys;
double cl_dias;
double cl;
double save_interval;
double save_start_time;
char output_dir[128];

// windkessel.c : internal use 
int q1_valve_count = 0;
int qin_valve_count = 0;
int fixPV_tEJ_flag = 0;
double q0 = 0.0; // [ml/ms]
double q1 = 0.0; // =dVlvdt [ml/ms]
double q2 = 0.0; // =dVadt [ml/ms]
double qin = 0.0; // [ml/ms]
double qout = 0.0; // [ml/ms]
double dPadt = 0.0; // [mmHg/ms]

// return pattern
int success_exit = 0;
int error_exit = 1;

// logging global variables
const char *ERROR = "ERROR";
const char *WARN = "WARN";
const char *INFO = "INFO";

// key and value in ini file
char key[128];
char value_str[128];

int main(void){

    ///// configuration check
    log_message(INFO, "start configuration check");
    FILE *file = NULL;
    if ( open_ini(&file, conf_path) == 0) return error_exit;

    char line[256] = "";
    char section[256] = "";
    while (fgets(line, sizeof(line), file)) {
        // cut comment-out
        if (line[0] == ';' || line[0] == '#') {
            continue;
        }
        // cut section name
        if (line[0] == '[' && line[strlen(line) - 2] == ']') {
            line[strlen(line) - 2] = '\0';
            strcpy(section, line + 1);
            continue;
        }

        // set variables which obtained from ini file to global variable
        if (sscanf(line, "%127[^= ] = %127s", key, value_str) == 2) {
            if (set_double_var("duration", &duration) == -1) return error_exit;
            if (set_double_var("dt", &dt) == -1) return error_exit;
            if (set_int_var("fixPV_tEJ", &fixPV_tEJ) == -1) return error_exit;
            if (set_double_var("Pa_fixed", &Pa_fixed) == -1) return error_exit;
            if (set_double_var("Rout", &Rout) == -1 ) return error_exit;
            if (set_int_var("Vlv_inst_decrease", &Vlv_inst_decrease) == -1) return error_exit;
            if (set_double_var("Vlv_inst_decrease_time", &Vlv_inst_decrease_time) == -1 ) return error_exit;
            if (set_double_var("Vlv_inst_decrease_ratio", &Vlv_inst_decrease_ratio) == -1 ) return error_exit;
            if (set_double_var("Plv", &Plv) == -1) return error_exit;
            if (set_double_var("Vlv", &Vlv) == -1) return error_exit;
            if (set_double_var("Rlo", &Rlo) == -1) return error_exit;
            if (set_double_var("Rpv", &Rpv) == -1) return error_exit;
            if (set_double_var("CA", &CA) == -1) return error_exit;
            if (set_double_var("Va", &Va) == -1) return error_exit;
            if (set_double_var("Pa", &Pa) == -1) return error_exit;
            if (set_double_var("PE1", &PE1) == -1) return error_exit;
            if (set_double_var("PE2", &PE2) == -1) return error_exit;
            if (set_double_var("cycle", &cycle) == -1) return error_exit;
            if (set_double_var("prevOnset", &prevOnset) == -1) return error_exit;
            if (set_double_var("phase", &phase) == -1) return error_exit;
            if (set_double_var("elastance", &elastance) == -1) return error_exit;
            if (set_double_var("cl_sys", &cl_sys) == -1) return error_exit;
            if (set_double_var("cl_dias", &cl_dias) == -1) return error_exit;
            if (set_double_var("cl", &cl) == -1) return error_exit;
            if (set_double_var("save_interval", &save_interval) == -1) return error_exit;
            if (set_double_var("save_start_time", &save_start_time) == -1) return error_exit;
            if (set_char_var("output_dir", output_dir) == -1 ) return error_exit;
        }
    }
    close_ini(&file);

    log_message(INFO, "end configuration check");

    ///// simulation
    log_message(INFO, "start simulation...");

    FILE *csv_file = NULL;
    if( create_csv(&csv_file, output_dir) == 0 ) return error_exit;

    log_message(INFO, "writing simulation results in csv file");

    // write out variables name in the top of sheet
    print_char_csv(10, &csv_file, "t", "Plv", "Vlv", "Pa", "Va", "q0", "q1", "qin" , "q2", "qout");

    double t = 0.0; // [ms]

    double save_end_time = save_start_time + save_interval;
    for( ; t < duration + dt ; t = t + dt){
        // write variables in csv file
        if(t > (save_start_time - dt) && t < (save_end_time + dt)){
            print_var_csv(10, &csv_file, t, Plv, Vlv, Pa, Va, q0, q1, qin, q2, qout);
        }
        // Vlv,elastance -> Plv
        derive_pressure();

        // Plv,Vlv -> next step Vlv
        calculate_circulation(t);

        // cycle, t, prevOnset -> phase
        calculate_phase(t);

        // phase -> elastance
        calculate_time_varying_elastance(t);

    }

    close_csv(&csv_file);

    log_message(INFO, "end simulation, successfully");

    return success_exit;
}
