# Supplementary material for: Mathematical analysis of left ventricular elastance with respect to afterload change during ejection phase
Source: PLoS Comput Biol. 2024 Apr 18;20(4):e1011974. doi: 10.1371/journal.pcbi.1011974 (PMC11025827; doi:10.1371/journal.pcbi.1011974)
Supplement: S1 Model Source Code — (ZIP) [file pcbi.1011974.s001.zip › circulation_Clangver/simulations/src/models/circulation/windkessel.c]

#include<stdio.h>
#include "../../logging/logging.h"
#include "../../calculation/euler_calculation.h"

// logging global variables
extern const char *ERROR;
extern const char *WARN;
extern const char *INFO;

extern double dt;
extern int fixPV_tEJ;
extern double Pa_fixed;
extern double Rout;
extern int Vlv_inst_decrease;
extern double Vlv_inst_decrease_time;
extern double Vlv_inst_decrease_ratio;
extern double Plv;
extern double Vlv;
extern double Rlo;
extern double Rpv;
extern double CA;
extern double Va;
extern double Pa;
extern double PE1;
extern double PE2;

extern int q1_valve_count;
extern int qin_valve_count;
extern int fixPV_tEJ_flag;

// local use variables
extern double q0; // [ml/ms]
extern double q1; // =dVlvdt [ml/ms]
extern double q2; // =dVadt [ml/ms]
extern double qin; // [ml/ms]
extern double qout; // [ml/ms]
extern double dPadt; // [mmHg/ms]

static void flow_calculation_with_valve(double *input, double *output, double *resistance, double *flow, int *valve_count){
    if( *input > *output ){ 
        *valve_count = *valve_count + 1;
        if( *valve_count > 2 ){
            *flow = ( *input - *output ) / *resistance;
        }else{
            *flow = 0.0;
        }
    }else{
        *flow = 0.0;
        *valve_count = 0;
    }
}

void calculate_circulation(double t){

    // fixed variables
    double Va_fixed = Pa_fixed * CA;

    // q0 calculation
    flow_calculation_with_valve(&PE1, &Plv, &Rpv, &q0, &q1_valve_count);
    // printf("%f %d\n", t, q1_valve_count);
    // qin calculation
    if(fixPV_tEJ == 0){
        // not fixed Pa and Va at Ejection point
        flow_calculation_with_valve(&Plv, &Pa, &Rlo, &qin, &qin_valve_count);
    }else{
        // fixed Pa and Va at Ejection point
        if( fixPV_tEJ_flag == 0 && Plv > Pa_fixed ){
            fixPV_tEJ_flag = 1;
            Pa = Pa_fixed;
            Va = Va_fixed;
        }
        // when Plv gets lower than Pa_fixed
        if( fixPV_tEJ_flag == 1 && Plv <= Pa_fixed ){
            fixPV_tEJ_flag = 0;
        }
        flow_calculation_with_valve(&Plv, &Pa, &Rlo, &qin, &qin_valve_count);
    }

    // Compliance varying (dVlvdt, dVadt) calculation
    qout = (Pa - PE2) / Rout;
    q1 = q0 - qin; // dVlvdt
    q2 = qin - qout; // dVadt

    //printf("%f %f %f %f %f %f %f %f %f %f\n", Plv, Vlv, Pa, Va, q0, q1, q2, qin, qout, dPadt); // for test

    // next step's Volume calculation
    Va = solve(Va, q2, dt);
    Vlv = solve(Vlv, q1, dt);

    // next step's aorta pressure calculation
    dPadt = q2 / CA;
    Pa = solve(Pa, dPadt, dt);

    // instantaneous Vlv decrease
    if( Vlv_inst_decrease == 1 ) {
        if( t > ( Vlv_inst_decrease_time - dt ) && t < ( Vlv_inst_decrease_time + dt )){
            Vlv = Vlv * ( ( 100.0 - Vlv_inst_decrease_ratio ) / 100.0 );
        }
    }
}
