# Supplementary material for: Mathematical analysis of left ventricular elastance with respect to afterload change during ejection phase
Source: PLoS Comput Biol. 2024 Apr 18;20(4):e1011974. doi: 10.1371/journal.pcbi.1011974 (PMC11025827; doi:10.1371/journal.pcbi.1011974)
Supplement: S1 Model Source Code — (ZIP) [file pcbi.1011974.s001.zip › circulation_Clangver/simulations/src/models/contraction/NL08_isolated_cell.c]

#include<stdio.h>
#include<math.h>
#include "../../logging/logging.h"
#include "../../calculation/euler_calculation.h"

// ini variables
extern double duration;
extern double dt;
extern double L;
extern double dLdt;
extern double t_shortening;
extern double Xp;
extern double Xw;
extern double L0;
extern double D;
extern double KPL;
extern double KPE;
extern double La;
extern double Lc;
extern double Ap;
extern double Aw;
extern double B;
extern double hp;
extern double hw;
extern double hpr;
extern double hwr;
extern double Le;
extern double Ke;
extern double Ca;
extern double TSCa;
extern double TSCap;
extern double TSCaw;
extern double TSCaeff;
extern double TS;
extern double TSp;
extern double TSw;
extern double TSt;
extern double g;
extern double gd;
extern double gamma_factor;
extern double Yb;
extern double Yc;
extern double Yd;
extern double Yp;
extern double Yq;
extern double Yr;
extern double Yv;
extern double Yvd;
extern double Za;
extern double Zb;
extern double Zp;
extern double Zq;
extern double Zr;
extern double f;
extern double R;
extern double Kp;
extern double Km;
extern double t1;
extern double Qm;
extern double Car;
extern double Fb;
extern double Fp;
extern double Fext;

// NL08_isolated_Cell.c : internal use
extern double dTSCadt;
extern double dTSCawdt;
extern double dTSCapdt;
extern double dTSpdt;
extern double dTSwdt;
extern double Qpump;
extern double Qrel;
extern double Qsr;
extern double dCadt;
extern double dXpdt;
extern double dXwdt;

void calculate_force(double elapsed_time){
    //double t = elapsed_time%cycle;
    
    // calculate prenset step's length(L, Xp, Xw, hp, hw)
    hp = L - Xp;
    hw = L - Xw;
    
    // calculate active(Fb) and passive force(Fp) from hp, hw ,TSCap, TSp, TSCaw, TSw
    Fb = Ap * (TSCap + TSp) * hp + Aw * ( TSCaw + TSw ) * hw;
    if( L < L0 ){
        Fp = -KPL * ( 1.0 - L / L0);
    }else{
        Fp = KPE * ( exp( D * ( L / L0 - 1.0 ) ) - 1.0 );
    }
    Fext = Fb + Fp;
    
    // calculate present step's differential values
    g = Za + Yv * ( 1 - exp( -gamma_factor * pow( hw - hwr , 2.0 ) ) );
    gd = Yd + Yc * pow( L - Lc, 2.0 ) + Yvd * ( 1.0 - exp( -gamma_factor * pow( hw - hwr , 2.0 ) ) );
    TSCaeff = exp( -R * pow( L - La, 2.0 ) ) * TSCa;
    TS = TSt - TSCa - TSCaw - TSCap - TSw - TSp;

    dTSCadt = Yb * TS * pow( Ca, 3.0 ) - Zb * TSCa + g * TSCaw - f * TSCaeff;
    dTSCapdt = Yp * TSCaw - Zp * TSCap + Zr * TSp * pow( Ca, 3.0 ) - Yr * TSCap;
    dTSCawdt = f * TSCaeff - g * TSCaw + Zp * TSCap - Yp * TSCaw;
    dTSpdt = Yr * TSCap - Zr * TSp * pow( Ca, 3.0 ) + Zq * TSw - Yq * TSp;
    dTSwdt = Yq * TSp - Zq * TSw - gd * TSw;

    dXpdt = B * ( hp - hpr );
    dXwdt = B * ( hw - hwr );

    // calculate next step's Ca, TSCap, TSp, TSCaw, TSw, Xp, Xw
    /*Itropn = 3 * ( dTSCadt + dTSCawdt + dTSCapdt );
	Qpump = Kp / (1.0 + pow( Km / Ca, 2.0 ));
	Qrel = Qm * pow( t / t1, 4.0 ) * exp( 4.0 * ( 1.0 - t / t1) ) + Kp / ( 1.0 + pow( Km / Car, 2.0 ) );
	Qsr =  Qrel - Qpump - Itropn;
	dCadt = Qrel - Qpump - Itropn;
	Ca = solve( Ca, dCadt, dt);*/

    TSCa = solve( TSCa, dTSCadt, dt );
    TSCap = solve( TSCap, dTSCapdt, dt );
    TSCaw = solve( TSCaw, dTSCawdt, dt );
    TSp = solve( TSp, dTSpdt, dt );
    TSw = solve( TSw, dTSwdt, dt );
    Xp = solve( Xp, dXpdt, dt );
    Xw = solve( Xw, dXwdt, dt );
}
