# Supplementary material for: Mathematical analysis of left ventricular elastance with respect to afterload change during ejection phase
Source: PLoS Comput Biol. 2024 Apr 18;20(4):e1011974. doi: 10.1371/journal.pcbi.1011974 (PMC11025827; doi:10.1371/journal.pcbi.1011974)
Supplement: S1 Model Source Code — (ZIP) [file pcbi.1011974.s001.zip › circulation_Clangver/simulations/src/models/left_ventricle/laplace.c]

#include<stdio.h>
#include<math.h>
#include "../../logging/logging.h"
#include "../../calculation/euler_calculation.h"

extern double Plv;
extern double Rlv;
extern double hlv;
extern double Fext;

void calculate_leftventricle_pressure(double elapsed_time){
    
    double pressure_conversion_factor = 7.50064; // [mN/mm^2]->[mmHg] 

    Plv = ( 2.0 * Fext * hlv ) * pressure_conversion_factor / ( Rlv * 10.0);

}
