# Supplementary material for: Mathematical analysis of left ventricular elastance with respect to afterload change during ejection phase
Source: PLoS Comput Biol. 2024 Apr 18;20(4):e1011974. doi: 10.1371/journal.pcbi.1011974 (PMC11025827; doi:10.1371/journal.pcbi.1011974)
Supplement: S1 Model Source Code — (ZIP) [file pcbi.1011974.s001.zip › circulation_Clangver/simulations/src/models/left_ventricle/length_derived_by_radius.c]

#include<stdio.h>
#include<math.h>
#include "../../logging/logging.h"
#include "../../calculation/euler_calculation.h"

extern double Rlv;
extern double L;
extern double KL;
extern double Lb;

void derive_length_from_radius(double elapsed_time){

    L = KL * Rlv + Lb;

}
