# Supplementary material for: Mathematical analysis of left ventricular elastance with respect to afterload change during ejection phase
Source: PLoS Comput Biol. 2024 Apr 18;20(4):e1011974. doi: 10.1371/journal.pcbi.1011974 (PMC11025827; doi:10.1371/journal.pcbi.1011974)
Supplement: S1 Model Source Code — (ZIP) [file pcbi.1011974.s001.zip › circulation_Clangver/simulations/src/models/left_ventricle/pressure_derived_by_elastance.c]

#include<stdio.h>
#include "../../logging/logging.h"

// logging global variables
extern const char *ERROR;
extern const char *WARN;
extern const char *INFO;

extern double Plv;
extern double Vlv;
extern double elastance;

void derive_pressure(){
    //printf("%f %f %f ", Plv, Vlv, elastance);

    if( elastance == 0.0 || Vlv == 0.0){
        log_message(WARN, "invalid variable : elastance or Vlv");
    }
    Plv = elastance * Vlv;
    //printf("%f %f %f ", Plv, Vlv, elastance);
}
