# Supplementary material for: Mathematical analysis of left ventricular elastance with respect to afterload change during ejection phase
Source: PLoS Comput Biol. 2024 Apr 18;20(4):e1011974. doi: 10.1371/journal.pcbi.1011974 (PMC11025827; doi:10.1371/journal.pcbi.1011974)
Supplement: S1 Model Source Code — (ZIP) [file pcbi.1011974.s001.zip › circulation_Clangver/simulations/src/models/left_ventricle/radius_derived_by_volume.c]

#include<stdio.h>
#include<math.h>
#include "../../logging/logging.h"
#include "../../calculation/euler_calculation.h"

extern double Rlv;
extern double Vlv;
extern double KR;
extern double KV;

extern int radius_volume_linear_relation;

void derive_radius_from_volume(double elapsed_time){
    // internal use variables
    double V_gamma = 35.0;
    double K_alpha = 3.920469355;
    double K_beta = 2.329855402;

    if(radius_volume_linear_relation == 1){
        Rlv = KR * Vlv + KV;
    }else{
        // non-linear fitting
        Rlv = pow( ( ( Vlv - V_gamma ) / K_beta ), 1.0 / K_alpha );
    }

}
