# Supplementary material for: Mathematical analysis of left ventricular elastance with respect to afterload change during ejection phase
Source: PLoS Comput Biol. 2024 Apr 18;20(4):e1011974. doi: 10.1371/journal.pcbi.1011974 (PMC11025827; doi:10.1371/journal.pcbi.1011974)
Supplement: S1 Model Source Code — (ZIP) [file pcbi.1011974.s001.zip › circulation_Clangver/simulations/src/models/left_ventricle/radius_derived_by_volume.h]

#ifndef RADIUS_DERIVED_BY_VOLUME_H
#define RADIUS_DERIVED_BY_VOLUME_H

void derive_radius_from_volume(double elapsed_time);

#endif
