# Supplementary material for: Mathematical analysis of left ventricular elastance with respect to afterload change during ejection phase
Source: PLoS Comput Biol. 2024 Apr 18;20(4):e1011974. doi: 10.1371/journal.pcbi.1011974 (PMC11025827; doi:10.1371/journal.pcbi.1011974)
Supplement: S1 Model Source Code — (ZIP) [file pcbi.1011974.s001.zip › circulation_Clangver/simulations/src/models/left_ventricle/sanode_fixed_RRI.c]

#include<stdio.h>
#include "../../logging/logging.h"
#include "../../calculation/euler_calculation.h"

extern double cycle;
extern double interval_previous;
extern double prevOnset;
extern double phase;

void calculate_phase(double elapsed_time){
    if( ( elapsed_time - prevOnset ) >= cycle ){
        prevOnset = elapsed_time;
        phase = 0.0;
    }else{
        phase = elapsed_time - prevOnset;
    }

    //printf("%f %f\n", prevOnset, phase);
}
