# Supplementary material for: Mathematical analysis of left ventricular elastance with respect to afterload change during ejection phase
Source: PLoS Comput Biol. 2024 Apr 18;20(4):e1011974. doi: 10.1371/journal.pcbi.1011974 (PMC11025827; doi:10.1371/journal.pcbi.1011974)
Supplement: S1 Model Source Code — (ZIP) [file pcbi.1011974.s001.zip › circulation_Clangver/simulations/src/models/left_ventricle/tvem.c]

#include<stdio.h>
#include<math.h>
#include "../../logging/logging.h"
#include "../../calculation/euler_calculation.h"

extern double cycle;
extern double phase;
extern double elastance;
extern double cl_sys;
extern double cl_dias;
extern double cl;

void calculate_time_varying_elastance(double elapsed_time){
    // local variables
    double E_dias = 1.0 / cl_dias;
    double E_sys = 1.0 / cl_sys;
    double stimuli = 0.0;
    // systolic time interval by Bazett formula
    double T_sys = 0.3 * sqrt( cycle / 1000.0 ) * 1000.0;
    double E;
    double Edot;

    if (stimuli <= phase) {
		if(stimuli + T_sys <= phase){
			if(phase <= stimuli + (1.5 * T_sys)){
				E = E_dias + (E_sys - E_dias) / 2.0 * (1.0 + cos(2.0 * M_PI * (phase - stimuli - T_sys) / T_sys));
				Edot = - (E_sys - E_dias) * M_PI / T_sys * sin(2.0 * M_PI * (phase - stimuli - T_sys) / T_sys);
			}else{
				E = E_dias;
				Edot = 0.0;
			}
		}else{
			E = E_dias + (E_sys - E_dias) / 2.0 * (1.0 - cos(M_PI * ( phase - stimuli ) /T_sys));
			Edot = (E_sys - E_dias) / 2.0 * M_PI / T_sys * sin(M_PI * ( phase - stimuli ) / T_sys);
		}
	}else{
		E = E_dias;
		Edot = 0.0;
	}

    // next step's elastance
    elastance = E;
    cl = 1.0 / E;

    //printf("%f %f %f\n", elapsed_time, phase, E);
}
