# Supplementary material for: Mathematical analysis of left ventricular elastance with respect to afterload change during ejection phase
Source: PLoS Comput Biol. 2024 Apr 18;20(4):e1011974. doi: 10.1371/journal.pcbi.1011974 (PMC11025827; doi:10.1371/journal.pcbi.1011974)
Supplement: S1 Model Source Code — (ZIP) [file pcbi.1011974.s001.zip › circulation_Clangver/simulations/src/models/left_ventricle/wall_thickness.c]

#include<stdio.h>
#include<math.h>
#include "../../logging/logging.h"
#include "../../calculation/euler_calculation.h"

extern double hlv;
extern double Fb;
extern double FbED;
extern double FbES;
extern double hlvED;
extern double hlvES;
extern double Kfb;
extern int const_wall_thickness;

void derive_wall_thickness(double elapsed_time){
    
    // wall thickness - force linear relation
    if(const_wall_thickness != 1){
        hlv = ( Fb - FbED ) * ( hlvES - hlvED ) / ( FbES - FbED ) + hlvED;
    }
}
